# Supplementary material for: Emotional Eating and Changes in High-Sugar Food and Drink Consumption Linked to Psychological Distress and Worries: A Cohort Study from Norway
Source: Nutrients. 2023 Feb 2;15(3):778. doi: 10.3390/nu15030778 (PMC9920951; doi:10.3390/nu15030778)
Supplement: Supplementary file 1 [file nutrients-15-00778-s001.zip]

Archive with 1 entries (1 files):
- nutrients-2124695-supplementary.pdf
